# Supplementary material for: Hyperbaric oxygen treatment reveals spatiotemporal OXPHOS plasticity in the porcine heart
Source: PNAS Nexus. 2024 May 30;3(6):pgae210. doi: 10.1093/pnasnexus/pgae210 (PMC11179111; doi:10.1093/pnasnexus/pgae210)
Supplement: pgae210_Supplementary_Data [file pgae210_supplementary_data.zip]

Archive with 1 entries (1 files):
- PNASNEXUS-PNASNEXUS-2023-00907-TRR-s01.pdf
